# Supplementary material for: Emotional Imagery Influences the Adaptive Force in Young Women: Unpleasant Imagery Reduces Instantaneously the Muscular Holding Capacity
Source: Brain Sci. 2022 Sep 29;12(10):1318. doi: 10.3390/brainsci12101318 (PMC9599475; doi:10.3390/brainsci12101318)
Supplement: Supplementary file 1 [file brainsci-12-01318-s001.zip]

Archive with 1 entries (1 files):
- brainsci-1913610-supplementary.pdf
